# Supplementary material for: Capstone Simulation: A Multipatient Simulation for Senior Emergency Medicine Residents
Source: MedEdPORTAL. 2023 Nov 9;19:11361. doi: 10.15766/mep_2374-8265.11361 (PMC10632183; doi:10.15766/mep_2374-8265.11361)
Supplement: Supplementary file 1 — Scenario 1.docxScenario 1 Setup and Prompts.docxScenario 1 Stimuli.pptxScenario 1 Skills Checklist.docxScenario 2.docxScenario 2 Setup and Prompts.docxScenario 2 Adult Stimuli.pptxScenario 2 Peds Stimuli.pptxScenario 2 Skills Checklist.docxScenario 3.docxScenario 3 Setup and Prompts.docxScenario 3 Skills Checklist.docxExample Schedule.xlsxDebriefing Material.docxPostsession Evaluation.docx [file mep_2374-8265.11361-s001.zip]

Archive with 16 entries (16 files):
- I. Scenario 2 Skills Checklist.docx
- L. Scenario 3 Skills Checklist.docx
- M. Example Schedule.xlsx
- N. Debriefing Material.docx
- O. Postsession Evaluation.docx
- C. Scenario 1 Stimuli.pptx
- D. Scenario 1 Skills Checklist.docx
- G. Scenario 2 Adult Stimuli.pptx
- H. Scenario 2 Peds Stimuli.pptx
- A. Scenario 1.docx
- B. Scenario 1 Setup and Prompts.docx
- E. Scenario 2.docx
- F. Scenario 2 Setup and Prompts.docx
- J. Scenario 3.docx
- K. Scenario 3 Setup and Prompts.docx
- _Educational Summary Report_11361.pdf
