# Supplementary material for: Capstone Simulation: A Multipatient Simulation for Senior Emergency Medicine Residents
Source: MedEdPORTAL. 2023 Nov 9;19:11361. doi: 10.15766/mep_2374-8265.11361 (PMC10632183; doi:10.15766/mep_2374-8265.11361)
Supplement: Supplementary file 1 — Scenario 1.docxScenario 1 Setup and Prompts.docxScenario 1 Stimuli.pptxScenario 1 Skills Checklist.docxScenario 2.docxScenario 2 Setup and Prompts.docxScenario 2 Adult Stimuli.pptxScenario 2 Peds Stimuli.pptxScenario 2 Skills Checklist.docxScenario 3.docxScenario 3 Setup and Prompts.docxScenario 3 Skills Checklist.docxExample Schedule.xlsxDebriefing Material.docxPostsession Evaluation.docx [file mep_2374-8265.11361-s001.zip › M. Example Schedule.xlsx]

## Sheet: Sheet1
Scenario	Scenario 1 (ACLS)	Scenario 2 (ATLS)	Scenario 3 (SP)	Faculty Observer 1	Faculty Observer 2	Faculty Observer 3
07:15:00	Set-up
07:45:00
08:00:00	Learner 1			Learner 1: Observe Scenario 1
08:15:00
08:30:00	Learner 2	Learner 1		Learner 1: Observe Scenario 2	Learner 2: Observe Scenario 1
08:45:00
09:00:00		Learner 2	Learner 1	Learner 1: Observe Scenario 3	Learner 2: Observe Scenario 2
09:15:00	Learner 3			Learner 1: Debrief		Learner 3: Observe Scenario 1
09:30:00			Learner 2		Learner 2: Observe Scenario 3
09:45:00	Learner 4	Learner 3		Learner 4: Observe Scenario 1	Learner 2: Debrief	Learner 3: Observe Scenario 2
10:00:00
10:15:00		Learner 4	Learner 3	Learner 4: Observe Scenario 2		Learner 3: Observe Scenario 3
10:30:00	Learner 5				Learner 5: Observe Scenario 1	Learner 3: Debrief
10:45:00			Learner 4	Learner 4: Observe Scenario 3
11:00:00	Learner 6	Learner 5		Learner 4: Debrief	Learner 5: Observe Scenario 2	Learner 6: Observe Scenario 1
11:15:00
11:30:00		Learner 6	Learner 5		Learner 5: Observe Scenario 3	Learner 6: Observe Scenario 2
11:45:00	Learner 7			Learner 7: Observe Scenario 1	Learner 5: Debrief
12:00:00			Learner 6			Learner 6: Observe Scenario 3
12:15:00	Lunch	Learner 7		Learner 7: Observe Scenario 2	Lunch	Learner 6: Debrief
12:30:00
12:45:00	Learner 8	Lunch	Learner 7	Learner 7: Observe Scenario 3	Learner 8: Observe Scenario 1	Lunch
13:00:00			Lunch	Learner 7: Debrief
13:15:00	Learner 9	Learner 8			Learner 8: Observe Scenario 2	Learner 9: Observe Scenario 1
13:30:00				Lunch
13:45:00		Learner 9	Learner 8		Learner 8: Observe Scenario 3	Learner 9: Observe Scenario 2
14:00:00	Learner 10			Learner 10: Observe Scenario 1	Learner 8: Debrief
14:15:00			Learner 9			Learner 9: Observe Scenario 3
14:30:00	Learner 11	Learner 10		Learner 10: Observe Scenario 2	Learner 11: Observe Scenario 1	Learner 9: Debrief
14:45:00
15:00:00		Learner 11	Learner 10	Learner 10: Observe Scenario 3	Learner 11: Observe Scenario 2
15:15:00	Learner 12			Learner 10: Debrief		Learner 12: Observe Scenario 1
15:30:00			Learner 11		Learner 11: Observe Scenario 3
15:45:00		Learner 12			Learner 11: Debrief	Learner 12: Observe Scenario 2
16:00:00
16:15:00			Learner 12			Learner 12: Observe Scenario 3
16:30:00						Learner 12: Debrief
16:45:00
17:00:00	Clean-up
17:15:00
